# Supplementary material for: Ginkgolide B Blocks Vascular Remodeling after Vascular Injury via Regulating Tgfβ1/Smad Signaling Pathway
Source: Cardiovasc Ther. 2023 Dec 13;2023:8848808. doi: 10.1155/2023/8848808 (PMC10732976; doi:10.1155/2023/8848808)
Supplement: Supplementary Materials — Additional statistical data are given in the supplementary material, including original western blot and statistical data. [file 8848808.f1.zip]

Archive with 2 entries (2 files):
- Original data.pdf
- Original western blot.pdf
